# Supplementary material for: Meteorological Influences on Spatiotemporal Variation of PM2.5 Concentrations in Atmospheric Pollution Transmission Channel Cities of the Beijing–Tianjin–Hebei Region, China
Source: Int J Environ Res Public Health. 2022 Jan 30;19(3):1607. doi: 10.3390/ijerph19031607 (PMC8834796; doi:10.3390/ijerph19031607)
Supplement: Supplementary file 1 [file ijerph-19-01607-s001.zip]

Archive with 1 entries (1 files):
- ijerph-1523268-supplementary.pdf
